# Supplementary material for: m6A Methyltransferase KIAA1429 Regulates the Cisplatin Sensitivity of Gastric Cancer Cells via Stabilizing FOXM1 mRNA
Source: Cancers (Basel). 2022 Oct 14;14(20):5025. doi: 10.3390/cancers14205025 (PMC9600291; doi:10.3390/cancers14205025)
Supplement: Supplementary file 1 [file cancers-14-05025-s001.zip]

Archive with 1 entries (1 files):
- cancers-1916753-supplementary.pdf
